# Supplementary material for: An Immunomics Approach to Schistosome Antigen Discovery: Antibody Signatures of Naturally Resistant and Chronically Infected Individuals from Endemic Areas
Source: PLoS Pathog. 2014 Mar 27;10(3):e1004033. doi: 10.1371/journal.ppat.1004033 (PMC3968167; doi:10.1371/journal.ppat.1004033)
Supplement: Table S2 — List of immunoreactive proteins divided and color-coded by clusters according to the multi-dimensional cluster analysis (Figure S5). (XLSX) [file ppat.1004033.s008.xlsx]

## Sheet: Sheet1
				IgG1					IgG3					IgG4					IgE
Entry Number	ID	Colour	Dendograma and K-means	PR	Low	Med	Hi	Neg	PR	Low	Med	Hi	Neg	PR	Low	Med	Hi	Neg	PR	Low	Med	Hi	Neg
45	Sj_AY813602		"black"	810.7	648.867	1379.22	1419	1212.17	7120.35	10338.2	37338.1	24943.5	12577.8	13379.6	24485.8	45456.8	42076.7	19665.2	12443.1	19240.8	43436.1	49376.6	29239.5
47	Sj_AY814497		"black"	329.45	0	470.167	515.294	510.417	2360.35	3287.52	12179.8	6490.24	4240.3	4546.56	9579.13	27657.7	14202.9	4238	4318.35	8664.57	33356.1	26782.5	9583.17
49	Sj_AY810792		"black"	509.6	640.233	669.389	734.235	697	3628.15	5432.83	16409.6	9391.88	5154.9	5107.89	8661.23	22794.9	13072.8	5121	4284.25	6662.83	23801.6	20488.6	8779.58
51	Sj_AY814817		"blue"	0	0	622.722	529.059	419.25	0	2162.41	14669.8	9832.47	4596.6	0	3428.73	26799.7	19494	6306.33	0	5069.97	27825.9	22009.3	9123.5
54	Sj_AY815945		"blue"	0	0	383.722	399.706	492.667	0	2222.66	12277.7	5610.24	2137.1	0	2817.93	22279.6	11638.2	2784.42	0	4093.63	21025.1	21029.4	8095.75
48	Sj_AY809911		"black"	0	0	523.056	417.588	480.25	1907.45	3471.48	19910.5	10340.8	3837.1	0	3719.97	35229.6	18896.4	5176.75	3337.15	5057.53	18807.4	24733.3	10821.3
53	Sj_AY812195		"blue"	0	0	0	345.294	355.917	2066.75	3628.83	9093.88	5094.12	5367.2	3079.72	9019.67	20429.7	9569.18	3699.42	0	6194.03	20671.5	18586.5	6491.83
46	Sj_AY814430		"blue"	0	0	0	0	0	2084.5	3852.93	15904.2	9374	5568.1	2898.17	9586.77	28459.9	20960.5	7906	3182.6	6329.8	29548.7	27757.3	13550.6
58	Sj_AY815056		"blue"	0	0	487.056	352.882	338.833	0	0	5061.29	3179.06	1753.1	0	0	7691.44	3249.71	0	2840.75	4266.63	9545.17	11933.8	3708.75
52	Sj_AY808953		"blue"	0	0	0	0	0	0	1938.28	13730.6	7415.65	2698.9	0	0	21174	13503.4	3107.17	3257.6	5712.5	23368.8	25655.9	8658.25
60	Sj_AY222868		"blue"	0	0	338.611	449.235	494.583	1711.5	1648.83	4409.53	2766	2155	0	0	6491.89	0	0	0	0	9355.44	7672.24	0
61	Sj_AY811988		"blue"	2180.65	1848.63	1636.83	1892.47	1462.17	4379.55	4022	4601.94	3745.76	1593.9	0	0	0	0	0	0	0	4485.22	5212.29	0
59	Sj_AY814261		"blue"	393.6	424.2	465.111	327.529	450.833	0	1689.21	4693.94	2696.35	0	0	0	5378.67	0	0	0	3210.37	9977.78	9180.53	3523.5
50	Sj_AY815690		"blue"	5684.35	895.1	1732.28	1423.06	958.083	0	4284.1	18261.2	8711.47	0	0	0	41340.4	15505.2	0	0	0	32039.6	26965.3	0
3	Sm29		"blue"	5119.3	1432.3	1026.22	728.294	0	2094.45	3801.17	2866.12	3560.41	0	0	0	3728.06	2993.71	0	0	0	5372.83	5507.41	3610
64	Sj_AY812951		"orange"	0	0	0	0	0	0	0	6225.06	2219.53	0	0	0	6333.78	0	0	0	0	6192.83	6708.47	3032.67
62	Sj_AY813641		"orange"	0	0	0	0	388.75	0	0	4062.88	2870.76	0	0	0	4612.94	0	0	0	0	7306.78	8306.47	0
66	Sj_AY815815		"orange"	0	0	0	0	358.667	0	1564.66	3536.18	1944.35	0	0	0	3003.67	0	0	0	0	5375.78	6865.06	0
82	Sj_AY812161		"gray"	1177	515.267	512.056	493.706	603.25	0	0	2224.76	0	0	0	0	0	0	0	0	0	0	0	0
78	Sj_AY809620		"gray"	840.8	523.633	1163.89	501.706	481.5	0	0	2747.24	2038.94	0	0	0	0	0	0	0	0	0	0	0
86	Sj_AY222951		"gray"	552.15	519.7	524.556	483.471	640.25	0	0	1952.29	0	1808.6	0	0	0	0	0	0	0	0	0	0
80	Sj_AY815838		"gray"	890.9	712.133	838.722	711.941	899	0	1795.45	2144.88	0	0	0	0	0	0	0	0	0	0	0	0
56	Sj_AY812591		"orange"	0	0	0	0	0	0	0	9014	4550.82	0	0	0	13134.3	7601.24	0	0	0	12236.7	14597.5	6865.67
63	Smp_050270		"orange"	0	0	322	0	0	0	1630.45	4926.88	2648.94	0	0	0	3063.61	0	0	0	2984.63	7630.06	6234.29	3488.17
57	Sj_AF036955		"orange"	0	0	0	0	0	0	0	5182.41	3417.82	1587.4	0	0	7394.61	5467.12	0	0	3311.93	13335.2	13556	5576
55	Smp_008310		"orange"	0	0	0	0	0	0	2195.31	12596.2	6329.12	1642	0	0	23460.8	13386.5	0	0	0	16607.8	20202	9574.25
71	Sj_AY811797		"gray"	1206	825.833	1188.72	1081.65	1148.67	0	1995.21	2735.76	1819.59	0	0	0	0	0	0	0	0	0	3381.53	0
67	Sj_AY813185		"orange"	1271.05	769.333	722.944	1110.18	3444.33	0	3254.86	3460	1687.35	0	0	0	0	0	0	0	0	4851.22	5332.12	0
65	Sj_AY816000		"orange"	403.1	337.8	462.556	444.412	686.167	0	0	4023.76	2453.71	0	0	0	0	0	0	0	0	6453.72	6913.18	0
70	Sj_EF553319		"orange"	436.1	398.5	436.222	0	316.5	0	0	3475.82	1672.12	0	0	0	0	0	0	0	0	4422.5	5447.88	0
74	Sj_AY810700		"orange"	0	499.733	486.056	548.471	736.833	0	0	2398	1683.29	0	0	0	0	0	0	0	0	5164.78	3875.06	0
101	Sj_AY814738		"magenta"	0	0	0	326.882	427.5	0	0	1613.59	0	0	0	0	0	0	0	0	0	0	3032.24	0
79	Smp_147140B		"magenta"	0	0	0	0	366.083	0	0	2569.29	1586.94	0	0	0	0	0	0	0	0	4416.89	0	0
4	Sj_AY815303		"green"	0	0	0	324.706	355.667	0	0	2151.41	0	0	0	0	0	0	0	0	0	5411.61	4353.59	0
72	Sj_AY813467		"green"	363	0	0	0	0	0	0	3471.59	1704.82	0	0	0	0	0	0	0	0	4229	4845.12	0
68	Sj_AY808785		"green"	336.5	0	0	0	0	0	0	2171.41	0	0	0	0	0	0	0	0	0	10365.7	7755.94	3083.42
12	Sj_AY809019		"green"	324.85	327.9	0	0	0	0	0	2437.29	0	0	0	0	0	0	0	0	0	4315.61	3561.82	0
21	Sj_AY814116		"green"	414.4	0	0	0	0	1573.85	0	2321.18	0	0	0	0	0	0	0	0	0	3036.39	3952.06	0
6	Sj_AY812976		"green"	330.9	0	0	0	0	0	0	1710.94	0	0	0	0	0	0	0	0	0	5072.5	4321.71	0
26	Sj_AY809550		"green"	370.75	0	0	0	0	0	0	2030.29	0	0	0	0	0	0	0	0	0	3113.67	3141.12	0
19	Sj_AY808827		"green"	338.4	0	0	0	0	0	0	2746.18	0	0	0	0	0	0	0	0	0	2941.61	3814.53	0
43	Smp_002880.1		"green"	0	0	0	0	0	0	0	2778.06	1693.53	0	0	0	0	0	0	0	0	4666.56	6139.41	0
44	Sj_AY808494		"green"	0	0	0	0	0	0	0	2906.12	1765.59	0	0	0	0	0	0	0	0	4592.67	6334.65	0
41	Sj_AY815248		"green"	0	0	0	0	0	0	0	4389.29	2028.29	0	0	0	0	0	0	0	0	5335.83	6153.53	0
42	Sj_AY816125		"green"	0	0	0	0	0	0	0	2659.94	2456.47	0	0	0	0	0	0	0	0	5698.11	6143.82	0
69	Sj_AY812972		"green"	0	0	0	0	0	0	0	2670.24	1926.76	0	0	0	0	0	0	0	0	5866.94	5948.82	0
75	Sj_AY814977		"green"	0	0	0	0	0	0	0	3001.06	1917.71	0	0	0	0	0	0	0	0	6097	5256.76	0
87	Smp_156590A		"magenta"	0	381.3	0	0	0	0	0	2161.24	0	0	0	0	0	0	0	0	0	0	3841.53	0
15	Sj_AY814537		"magenta"	345.8	0	0	0	0	0	0	2309	0	0	0	0	0	0	0	0	0	0	4721.41	0
22	Sj_AY812458		"magenta"	471.35	0	0	0	0	0	0	2952.29	0	0	0	0	0	0	0	0	0	0	3383.76	0
83	Smp_096760		"magenta"	0	0	0	0	0	0	0	2733.41	0	0	0	0	0	0	0	0	0	0	4603.12	0
27	Sj_AY808903		"magenta"	0	0	0	0	0	0	0	2545.41	0	0	0	0	0	0	0	0	0	0	3339.88	0
24	Sj_AY810722		"magenta"	0	0	0	0	0	0	0	2511.94	0	0	0	0	0	0	0	0	0	0	3865.06	0
32	Sj_AY223099		"magenta"	0	0	0	0	0	0	0	1994.65	0	0	0	0	0	0	0	0	0	0	3468.47	0
30	Sj_AY815419		"magenta"	0	0	0	0	0	0	0	1648.12	0	0	0	0	0	0	0	0	0	0	3427.06	0
96	Smp_008660.1		"magenta"	0	0	0	0	0	0	0	1796.59	0	0	0	0	0	0	0	0	0	0	2900.18	0
97	Sj_AY809768		"magenta"	0	0	0	0	0	0	0	1801.35	0	0	0	0	0	0	0	0	0	0	3026.53	0
93	Sj_AY223465		"magenta"	0	0	0	0	0	0	0	2086.53	0	0	0	0	0	0	0	0	0	0	3000.06	0
16	Sj_AY808899		"magenta"	0	0	0	0	0	0	0	2109.65	0	0	0	0	0	0	0	0	0	0	2975.71	0
89	Sj_AY811460		"magenta"	0	0	0	0	0	0	0	1983.47	0	0	0	0	0	0	0	0	0	0	2848.82	0
92	Sj_AY812444		"magenta"	0	0	0	0	0	0	0	2000.35	0	0	0	0	0	0	0	0	0	0	2916.59	0
107	Sj_AY808797		"magenta"	0	0	0	0	0	0	0	1785.59	0	0	0	0	0	0	0	0	0	0	3249.41	0
31	Sj_AF072327.1		"magenta"	0	0	0	0	0	0	0	1902.12	0	0	0	0	0	0	0	0	0	0	3136.53	0
28	Sj_AY813439		"magenta"	0	0	0	0	0	0	0	1851.88	0	0	0	0	0	0	0	0	0	4415.67	0	0
98	Sj_AY808337		"magenta"	0	0	0	0	0	0	0	0	0	0	0	0	0	0	0	0	0	2992.06	2947.06	0
84	Sj_AY814310		"magenta"	0	0	0	0	0	0	0	0	0	0	0	0	0	0	0	0	0	4299.17	5207	0
20	Sj_AY810692		"green"	0	0	0	0	0	0	0	2684.94	0	0	0	0	0	0	0	0	0	3465.61	3264.65	0
13	Sj_AY809286		"green"	0	0	0	0	0	0	0	1595.06	0	0	0	0	0	0	0	0	0	5130.67	3661	0
88	Smp_072190		"green"	0	0	0	0	0	0	0	1595.18	0	0	0	0	0	0	0	0	0	3760.78	2928.29	0
25	Sj_AY815101		"green"	0	0	0	0	0	0	0	2125.59	0	0	0	0	0	0	0	0	0	2897	3503.59	0
85	Smp_147140A		"green"	0	0	0	0	0	0	0	2324.12	0	0	0	0	0	0	0	0	0	3386.5	3029.29	0
23	Sj_AY808459		"green"	0	0	0	0	0	0	0	2052.24	0	0	0	0	0	0	0	0	0	3293.72	3621.06	0
77	Smp_003990		"green"	0	0	0	0	0	0	0	2868.47	0	0	0	0	0	0	0	0	0	4522	5074.94	0
73	Sj_AY816003		"green"	0	0	0	0	0	0	0	2907.59	0	0	0	0	0	0	0	0	0	4445.89	5865.53	0
10	Sj_AY816044		"green"	0	0	0	0	0	0	0	1786.47	0	0	0	0	0	0	0	0	0	5279.22	4903.82	0
7	Sj_AY809028		"green"	0	0	0	0	0	0	0	2294.82	0	0	0	0	0	0	0	0	0	5034.94	5140.88	0
11	Sj_AY808650		"green"	0	0	0	0	0	0	0	2788.76	0	0	0	0	0	0	0	0	0	3983.11	4840.88	0
76	Sj_AY811126		"green"	0	0	0	0	0	0	0	2582.29	0	0	0	0	0	0	0	0	0	4174.11	5254.06	0
81	Sj_AY815196		"green"	0	0	0	0	0	0	0	2173	0	0	0	0	0	0	0	0	0	4100.28	4315.71	0
9	Sj_AY812977		"green"	0	0	0	0	0	0	0	2011.65	0	0	0	0	0	0	0	0	0	4340.06	4583.12	0
14	Sj_AY533028		"green"	0	0	0	0	0	0	0	1996.24	0	0	0	0	0	0	0	0	0	4680.5	4353.24	0
8	Sj_AY814534		"green"	0	0	0	0	0	0	0	2029.59	0	0	0	0	0	0	0	0	0	4427.56	4749.88	0
5	Sj_AY813455		"green"	0	0	0	0	0	0	0	2107.29	0	0	0	0	0	0	0	0	0	4110.56	5041	0
110	Sj_AY810537		"red"	404.75	0	0	0	362.083	0	0	0	0	0	0	0	0	0	0	0	0	0	0	0
111	Smp_056970.1		"red"	390.55	375.667	0	0	0	0	0	0	0	0	0	0	0	0	0	0	0	0	0	0
91	Smp_136640		"red"	0	0	674.278	1702.82	0	0	0	0	0	0	0	0	0	0	0	0	0	0	0	0
116	Sj_AY915235		"red"	0	0	0	0	0	1585	0	0	0	2125	0	0	0	0	0	0	0	0	0	0
17	Sj_AY810129		"magenta"	0	0	0	0	0	0	1718.69	1626.35	0	0	0	0	0	0	0	0	0	0	0	0
90	Smp_176200.2		"magenta"	0	0	0	0	317.417	0	0	2323.41	0	0	0	0	0	0	0	0	0	0	0	0
29	Sj_AY814158		"magenta"	0	0	0	376.235	0	0	0	1591.47	0	0	0	0	0	0	0	0	0	0	0	0
18	Sj_AY810705		"magenta"	0	0	0	0	0	0	0	2097.47	0	0	0	0	0	0	0	0	0	0	0	0
33	Sj_AY815834		"magenta"	0	0	0	0	0	0	0	1804.12	0	0	0	0	0	0	0	0	0	0	0	0
34	Sj_AY808893		"magenta"	0	0	0	0	0	0	0	1870.47	0	0	0	0	0	0	0	0	0	0	0	0
40	Sj_AY814201		"magenta"	0	0	0	0	0	0	0	1606.88	0	0	0	0	0	0	0	0	0	0	0	0
121	Sj_AY814773		"magenta"	0	0	0	0	0	0	0	1574.53	0	0	0	0	0	0	0	0	0	0	0	0
119	Smp_075420		"magenta"	0	0	0	0	0	0	0	1576.18	0	0	0	0	0	0	0	0	0	0	0	0
115	Smp_045200		"magenta"	0	0	0	0	0	0	0	1742.53	0	0	0	0	0	0	0	0	0	0	0	0
39	Smp_124050.4		"magenta"	0	0	0	0	0	0	0	1706	0	0	0	0	0	0	0	0	0	0	0	0
114	Sj_AY814549		"magenta"	0	0	0	0	0	0	0	1710.65	0	0	0	0	0	0	0	0	0	0	0	0
120	Sj_AY222926		"magenta"	0	0	0	0	0	0	0	1644.59	0	0	0	0	0	0	0	0	0	0	0	0
118	Sj_AY809338		"magenta"	0	0	0	0	0	0	0	1645.71	0	0	0	0	0	0	0	0	0	0	0	0
108	Smp_194970		"magenta"	0	0	0	0	0	0	0	1666.35	0	0	0	0	0	0	0	0	0	0	0	0
117	Smp_140000		"magenta"	0	0	0	0	0	0	0	1675.94	0	0	0	0	0	0	0	0	0	0	0	0
35	Sj_AY815442		"red"	0	0	0	322.529	0	0	0	0	0	0	0	0	0	0	0	0	0	0	0	0
113	Sj_AY812470		"red"	0	317.533	0	0	0	0	0	0	0	0	0	0	0	0	0	0	0	0	0	0
112	Sj_AY915291		"red"	316.75	0	0	0	0	0	0	0	0	0	0	0	0	0	0	0	0	0	0	0
109	Smp_124240		"red"	453.55	0	0	0	0	0	0	0	0	0	0	0	0	0	0	0	0	0	0	0
94	Smp_139970		"red"	3133.85	0	0	0	0	0	0	0	0	0	0	0	0	0	0	0	0	0	0	0
95	SmTSP2		"red"	3160.6	0	0	0	0	0	0	0	0	0	0	0	0	0	0	0	0	0	0	0
106	Sj_AY810145		"magenta"	0	0	0	0	0	0	0	0	0	0	0	0	0	0	0	0	0	0	2837.18	0
99	Sj_AY815113		"magenta"	0	0	0	0	0	0	0	0	0	0	0	0	0	0	0	0	0	0	2850.06	0
38	Sj_AY814456		"magenta"	0	0	0	0	0	0	0	0	0	0	0	0	0	0	0	0	0	0	2890.82	0
103	Sj_AY815859		"magenta"	0	0	0	0	0	0	0	0	0	0	0	0	0	0	0	0	0	0	2913	0
37	Sj_AY223469		"magenta"	0	0	0	0	0	0	0	0	0	0	0	0	0	0	0	0	0	0	2923.47	0
104	Smp_005740		"magenta"	0	0	0	0	0	0	0	0	0	0	0	0	0	0	0	0	0	0	3118.06	0
100	Smp_151480		"magenta"	0	0	0	0	0	0	0	0	0	0	0	0	0	0	0	0	0	0	3128.76	0
102	Smp_004470.2		"magenta"	0	0	0	0	0	0	0	0	0	0	0	0	0	0	0	0	0	0	3397.29	0
105	Smp_040680		"magenta"	0	0	0	0	0	0	0	0	0	0	0	0	0	0	0	0	0	0	3294.06	0
36	Sj_AY809526		"magenta"	0	0	0	0	0	0	0	0	0	0	0	0	0	0	0	0	0	0	3315.06	0
217	Sj_AY808749		"red"	0	0	0	0	0	0	0	0	0	0	0	0	0	0	0	0	0	0	0	0
216	Sj_AY808751		"red"	0	0	0	0	0	0	0	0	0	0	0	0	0	0	0	0	0	0	0	0
215	Sj_AY222874		"red"	0	0	0	0	0	0	0	0	0	0	0	0	0	0	0	0	0	0	0	0
214	Smp_046290		"red"	0	0	0	0	0	0	0	0	0	0	0	0	0	0	0	0	0	0	0	0
213	Sj_AY813118		"red"	0	0	0	0	0	0	0	0	0	0	0	0	0	0	0	0	0	0	0	0
212	Sj_AY811628		"red"	0	0	0	0	0	0	0	0	0	0	0	0	0	0	0	0	0	0	0	0
211	Sj_AY809406		"red"	0	0	0	0	0	0	0	0	0	0	0	0	0	0	0	0	0	0	0	0
210	Sj_AY915861		"red"	0	0	0	0	0	0	0	0	0	0	0	0	0	0	0	0	0	0	0	0
209	Sj_AY813275		"red"	0	0	0	0	0	0	0	0	0	0	0	0	0	0	0	0	0	0	0	0
208	Sj_AY915571		"red"	0	0	0	0	0	0	0	0	0	0	0	0	0	0	0	0	0	0	0	0
207	Sj_AY809115		"red"	0	0	0	0	0	0	0	0	0	0	0	0	0	0	0	0	0	0	0	0
206	Sj_AY915907		"red"	0	0	0	0	0	0	0	0	0	0	0	0	0	0	0	0	0	0	0	0
205	Sj_AY815649		"red"	0	0	0	0	0	0	0	0	0	0	0	0	0	0	0	0	0	0	0	0
204	Sj_AY813876		"red"	0	0	0	0	0	0	0	0	0	0	0	0	0	0	0	0	0	0	0	0
203	Smp_012440		"red"	0	0	0	0	0	0	0	0	0	0	0	0	0	0	0	0	0	0	0	0
202	Sj_AY915878		"red"	0	0	0	0	0	0	0	0	0	0	0	0	0	0	0	0	0	0	0	0
201	Smp_131910A		"red"	0	0	0	0	0	0	0	0	0	0	0	0	0	0	0	0	0	0	0	0
200	Sj_AY812720		"red"	0	0	0	0	0	0	0	0	0	0	0	0	0	0	0	0	0	0	0	0
199	Sj_AY915721		"red"	0	0	0	0	0	0	0	0	0	0	0	0	0	0	0	0	0	0	0	0
198	Sj_AY811479		"red"	0	0	0	0	0	0	0	0	0	0	0	0	0	0	0	0	0	0	0	0
197	Smp_141680		"red"	0	0	0	0	0	0	0	0	0	0	0	0	0	0	0	0	0	0	0	0
196	Sj_AY811014		"red"	0	0	0	0	0	0	0	0	0	0	0	0	0	0	0	0	0	0	0	0
195	Sj_AY809555		"red"	0	0	0	0	0	0	0	0	0	0	0	0	0	0	0	0	0	0	0	0
194	Sj_AY814007		"red"	0	0	0	0	0	0	0	0	0	0	0	0	0	0	0	0	0	0	0	0
193	Sj_AY815489		"red"	0	0	0	0	0	0	0	0	0	0	0	0	0	0	0	0	0	0	0	0
192	Sj_AY815616		"red"	0	0	0	0	0	0	0	0	0	0	0	0	0	0	0	0	0	0	0	0
191	Smp_130300		"red"	0	0	0	0	0	0	0	0	0	0	0	0	0	0	0	0	0	0	0	0
190	Sj_AY915793		"red"	0	0	0	0	0	0	0	0	0	0	0	0	0	0	0	0	0	0	0	0
189	Smp_145290		"red"	0	0	0	0	0	0	0	0	0	0	0	0	0	0	0	0	0	0	0	0
188	Sj_AY223001		"red"	0	0	0	0	0	0	0	0	0	0	0	0	0	0	0	0	0	0	0	0
187	Smp_077720		"red"	0	0	0	0	0	0	0	0	0	0	0	0	0	0	0	0	0	0	0	0
186	Sj_AY808756		"red"	0	0	0	0	0	0	0	0	0	0	0	0	0	0	0	0	0	0	0	0
185	Sj_AY814468		"red"	0	0	0	0	0	0	0	0	0	0	0	0	0	0	0	0	0	0	0	0
184	Sj_AY816005		"red"	0	0	0	0	0	0	0	0	0	0	0	0	0	0	0	0	0	0	0	0
183	Smp_045500		"red"	0	0	0	0	0	0	0	0	0	0	0	0	0	0	0	0	0	0	0	0
182	Sj_AY812565		"red"	0	0	0	0	0	0	0	0	0	0	0	0	0	0	0	0	0	0	0	0
181	Sj_AY814600		"red"	0	0	0	0	0	0	0	0	0	0	0	0	0	0	0	0	0	0	0	0
180	Sj_AY809244		"red"	0	0	0	0	0	0	0	0	0	0	0	0	0	0	0	0	0	0	0	0
179	Smp_121950		"red"	0	0	0	0	0	0	0	0	0	0	0	0	0	0	0	0	0	0	0	0
178	Smp_030920		"red"	0	0	0	0	0	0	0	0	0	0	0	0	0	0	0	0	0	0	0	0
177	Sj_AY810132		"red"	0	0	0	0	0	0	0	0	0	0	0	0	0	0	0	0	0	0	0	0
176	Sj_AY813942		"red"	0	0	0	0	0	0	0	0	0	0	0	0	0	0	0	0	0	0	0	0
175	Sj_AY809972		"red"	0	0	0	0	0	0	0	0	0	0	0	0	0	0	0	0	0	0	0	0
174	Sj_AY813221		"red"	0	0	0	0	0	0	0	0	0	0	0	0	0	0	0	0	0	0	0	0
173	Sj_AY226984		"red"	0	0	0	0	0	0	0	0	0	0	0	0	0	0	0	0	0	0	0	0
172	Sj_AY814115		"red"	0	0	0	0	0	0	0	0	0	0	0	0	0	0	0	0	0	0	0	0
171	Sj_AY809388		"red"	0	0	0	0	0	0	0	0	0	0	0	0	0	0	0	0	0	0	0	0
170	Sj_AY811902		"red"	0	0	0	0	0	0	0	0	0	0	0	0	0	0	0	0	0	0	0	0
169	Smp_042020		"red"	0	0	0	0	0	0	0	0	0	0	0	0	0	0	0	0	0	0	0	0
168	Smp_000100		"red"	0	0	0	0	0	0	0	0	0	0	0	0	0	0	0	0	0	0	0	0
167	Sj_L23322		"red"	0	0	0	0	0	0	0	0	0	0	0	0	0	0	0	0	0	0	0	0
166	Sj_AY814882		"red"	0	0	0	0	0	0	0	0	0	0	0	0	0	0	0	0	0	0	0	0
165	Sj Zinc finger		"red"	0	0	0	0	0	0	0	0	0	0	0	0	0	0	0	0	0	0	0	0
164	Sj_AY815177		"red"	0	0	0	0	0	0	0	0	0	0	0	0	0	0	0	0	0	0	0	0
163	Smp_151490		"red"	0	0	0	0	0	0	0	0	0	0	0	0	0	0	0	0	0	0	0	0
162	Sj_AY814107		"red"	0	0	0	0	0	0	0	0	0	0	0	0	0	0	0	0	0	0	0	0
161	Smp_101970		"red"	0	0	0	0	0	0	0	0	0	0	0	0	0	0	0	0	0	0	0	0
160	Sj_AY223437		"red"	0	0	0	0	0	0	0	0	0	0	0	0	0	0	0	0	0	0	0	0
159	Sj_AY915388		"red"	0	0	0	0	0	0	0	0	0	0	0	0	0	0	0	0	0	0	0	0
158	Sj_AF048759		"red"	0	0	0	0	0	0	0	0	0	0	0	0	0	0	0	0	0	0	0	0
157	Sj_AY812897		"red"	0	0	0	0	0	0	0	0	0	0	0	0	0	0	0	0	0	0	0	0
156	Sj_M63706		"red"	0	0	0	0	0	0	0	0	0	0	0	0	0	0	0	0	0	0	0	0
155	Smp-156590C		"red"	0	0	0	0	0	0	0	0	0	0	0	0	0	0	0	0	0	0	0	0
154	Smp_037540.2		"red"	0	0	0	0	0	0	0	0	0	0	0	0	0	0	0	0	0	0	0	0
153	Sj_L08198		"red"	0	0	0	0	0	0	0	0	0	0	0	0	0	0	0	0	0	0	0	0
152	Sj_Annexin (SWAN)		"red"	0	0	0	0	0	0	0	0	0	0	0	0	0	0	0	0	0	0	0	0
151	Sj_AF380366		"red"	0	0	0	0	0	0	0	0	0	0	0	0	0	0	0	0	0	0	0	0
150	Sj_AY815038		"red"	0	0	0	0	0	0	0	0	0	0	0	0	0	0	0	0	0	0	0	0
149	Sj_AY808393		"red"	0	0	0	0	0	0	0	0	0	0	0	0	0	0	0	0	0	0	0	0
148	Sj_AY813732		"red"	0	0	0	0	0	0	0	0	0	0	0	0	0	0	0	0	0	0	0	0
147	Smp_095360.3		"red"	0	0	0	0	0	0	0	0	0	0	0	0	0	0	0	0	0	0	0	0
146	Smp_153390.2		"red"	0	0	0	0	0	0	0	0	0	0	0	0	0	0	0	0	0	0	0	0
145	Sj_AY812989		"red"	0	0	0	0	0	0	0	0	0	0	0	0	0	0	0	0	0	0	0	0
144	Smp_017430		"red"	0	0	0	0	0	0	0	0	0	0	0	0	0	0	0	0	0	0	0	0
143	Sj_AY810680		"red"	0	0	0	0	0	0	0	0	0	0	0	0	0	0	0	0	0	0	0	0
142	Smp_156590B		"red"	0	0	0	0	0	0	0	0	0	0	0	0	0	0	0	0	0	0	0	0
141	Sj_AY808379		"red"	0	0	0	0	0	0	0	0	0	0	0	0	0	0	0	0	0	0	0	0
140	Sj_AY812658		"red"	0	0	0	0	0	0	0	0	0	0	0	0	0	0	0	0	0	0	0	0
139	Sj_AY813104		"red"	0	0	0	0	0	0	0	0	0	0	0	0	0	0	0	0	0	0	0	0
138	Sj_AY816048		"red"	0	0	0	0	0	0	0	0	0	0	0	0	0	0	0	0	0	0	0	0
137	Smp_137410		"red"	0	0	0	0	0	0	0	0	0	0	0	0	0	0	0	0	0	0	0	0
136	Sj_AY813229		"red"	0	0	0	0	0	0	0	0	0	0	0	0	0	0	0	0	0	0	0	0
135	Smp_137170		"red"	0	0	0	0	0	0	0	0	0	0	0	0	0	0	0	0	0	0	0	0
134	Sj_AY810377		"red"	0	0	0	0	0	0	0	0	0	0	0	0	0	0	0	0	0	0	0	0
133	Sj_AY813612		"red"	0	0	0	0	0	0	0	0	0	0	0	0	0	0	0	0	0	0	0	0
132	Sj_AY813810		"red"	0	0	0	0	0	0	0	0	0	0	0	0	0	0	0	0	0	0	0	0
131	Sj_M14654		"red"	0	0	0	0	0	0	0	0	0	0	0	0	0	0	0	0	0	0	0	0
130	Sj_AY809239		"red"	0	0	0	0	0	0	0	0	0	0	0	0	0	0	0	0	0	0	0	0
129	Sj_AY815164		"red"	0	0	0	0	0	0	0	0	0	0	0	0	0	0	0	0	0	0	0	0
128	Sj_AY808531		"red"	0	0	0	0	0	0	0	0	0	0	0	0	0	0	0	0	0	0	0	0
127	Smp_059480		"red"	0	0	0	0	0	0	0	0	0	0	0	0	0	0	0	0	0	0	0	0
126	Sj_AY814401		"red"	0	0	0	0	0	0	0	0	0	0	0	0	0	0	0	0	0	0	0	0
125	Sj_AY813596		"red"	0	0	0	0	0	0	0	0	0	0	0	0	0	0	0	0	0	0	0	0
124	Sj_AY815791		"red"	0	0	0	0	0	0	0	0	0	0	0	0	0	0	0	0	0	0	0	0
122	Sj TSP2/238		"red"	0	0	0	0	0	0	0	0	0	0	0	0	0	0	0	0	0	0	0	0
123	Sj silencer		"red"	0	0	0	0	0	0	0	0	0	0	0	0	0	0	0	0	0	0	0	0
