# Supplementary material for: An Immunomics Approach to Schistosome Antigen Discovery: Antibody Signatures of Naturally Resistant and Chronically Infected Individuals from Endemic Areas
Source: PLoS Pathog. 2014 Mar 27;10(3):e1004033. doi: 10.1371/journal.ppat.1004033 (PMC3968167; doi:10.1371/journal.ppat.1004033)
Supplement: Table S3 — List of immunoreactive proteins by isotype. (XLSX) [file ppat.1004033.s009.xlsx]

## Sheet: Plan1
IgG1	IgG3	IgG4	IgE
	Sj_AY815815	Sj_AY815815	Sj_AY815815
	Sj_AY812951	Sj_AY812951	Sj_AY812951
	Sj_AY813641	Sj_AY813641	Sj_AY813641
	Sj_AY814430	Sj_AY814430	Sj_AY814430
	Smp_008310	Smp_008310	Smp_008310
	Sj_AY812591	Sj_AY812591	Sj_AY812591
	Sj_AY812972	Sj_AY808953	Sj_AY812972
	Sj_AF036955	Sj_AF036955	Sj_AF036955
Sj_AY814738	Sj_AY814738		Sj_AY814738
Sj_AY814537	Sj_AY814537		Sj_AY814537
Sj_AY813185	Sj_AY813185		Sj_AY813185
Sj_AY816000	Sj_AY816000		Sj_AY816000
Sj_EF553319	Sj_EF553319		Sj_EF553319
Sj_AY812458	Sj_AY812458		Sj_AY812458
Sj_AY813467	Sj_AY813467		Sj_AY813467
Sj_AY811988	Sj_AY811988		Sj_AY811988
Smp_050270	Smp_050270		Smp_050270
Sj_AY808785	Sj_AY808785		Sj_AY808785
Sj_AY808827	Sj_AY808827		Sj_AY808827
Smp_156590	Smp_156590		Smp_156590
Sj_AY809019	Sj_AY809019		Sj_AY809019
Sj_AY809550	Sj_AY809550		Sj_AY809550
Sj_AY811797	Sj_AY811797		Sj_AY811797
Sj_AY812976	Sj_AY812976		Sj_AY812976
Sj_AY810700	Sj_AY810700		Sj_AY810700
Sj_AY814116	Sj_AY814116		Sj_AY814116
Sj_AY815303	Sj_AY815303		Sj_AY815303
Sj_AY810537
Smp_124240
Sj_AY815442
Sj_AY812470
Smp_136640
Smp_139970
Smp_056970.1
SmTSP2
Sj_AY815690	Sj_AY815690	Sj_AY815690	Sj_AY815690
Sj_AY814261	Sj_AY814261	Sj_AY814261	Sj_AY814261
Sj_AY813602	Sj_AY813602	Sj_AY813602	Sj_AY813602
Sj_AY815056	Sj_AY815056	Sj_AY815056	Sj_AY815056
Sj_AY815945	Sj_AY815945	Sj_AY815945	Sj_AY815945
Sj_AY809911	Sj_AY809911	Sj_AY809911	Sj_AY809911
Sj_AY222868	Sj_AY222868	Sj_AY222868	Sj_AY222868
Sj_AY810792	Sj_AY810792	Sj_AY810792	Sj_AY810792
Sj_AY814497	Sj_AY814497	Sj_AY814497	Sj_AY814497
Sj_AY814817	Sj_AY814817	Sj_AY814817	Sj_AY814817
	Sj__AY810129
	Sj__AY809338
	Sj__AY809768
	Sj__AY812444
	Sj__AY811460
	Sj_AY814158
	Sj_AY816044
	Sj_AY222926
	Sj_AY815834
	Sj_AY223465
	Smp_050270
	Sj_AY810705
	Sj_AY814549
	Sj_AY812195
	Smp_176200.2
	Smp_140000
	Smp_075420
	Sj_AY808893
	Sj_AY808899
	Smp_124050.4
	Sj_AY814773
	Smp_045500
	Smp_045200
	Sj_AY814201
	Sj_AY813439		Sj_AY813439
	Sj_AY808459		Sj_AY808459
	Sj_AY816125		Sj_AY816125
	Sj_AY808650		Sj_AY808650
	Sj_AY810722		Sj_AY810722
	Sj_AF072327.1		Sj_AF072327.1
	Sj_AY816003		Sj_AY816003
	Sj_AY814534		Sj_AY814534
	Sj_AY814977		Sj_AY814977
	Sj_AY533028		Sj_AY533028
	Sj_AY810692		Sj_AY810692
	Sj_AY223099		Sj_AY223099
	Sj_AY815248		Sj_AY815248
	Smp_072190		Smp_072190
	Sj_AY811126		Sj_AY811126
	Smp_147140A		Smp_147140A
	Smp_147140B		Smp_147140B
	Sj_AY808797		Sj_AY808797
	Smp_096760		Smp_096760
	Smp_002880.1		Smp_002880.1
	Smp_003990		Smp_003990
	Sj__AY815101		Sj__AY815101
	Sj_AY815419		Sj_AY815419
	Sj_AY808494		Sj_AY808494
	Sj_AY808903		Sj_AY808903
	Sj_AY808953		Sj_AY808953
	Sj_AY809028		Sj_AY809028
	Sj_AY812977		Sj_AY812977
	Sj_AY815196		Sj_AY815196
	Sj_AY813455		Sj_AY813455
			Smp_040680
			Sj_AY808337
			Sj_AY809286
			Sj_AY811460
			Sj_AY814310
			Sj_AY816044
			Smp_005740
			Smp_004470.2
			Smp_151480
			Sj_AY809526
Sj_AY809620	Sj_AY809620
Sj_AY815838	Sj_AY815838
Sj_AY812161	Sj_AY812161
Sj_AY222951	Sj_AY222951
Sj_AY812195		Sj_AY812195	Sj_AY812195
		Smp_050270
