# Supplementary material for: An Immunomics Approach to Schistosome Antigen Discovery: Antibody Signatures of Naturally Resistant and Chronically Infected Individuals from Endemic Areas
Source: PLoS Pathog. 2014 Mar 27;10(3):e1004033. doi: 10.1371/journal.ppat.1004033 (PMC3968167; doi:10.1371/journal.ppat.1004033)
Supplement: Table S4 — Statistical analyses for all immunoreactive proteins divided by isotype/subclass. (XLSX) [file ppat.1004033.s010.xlsx]

## Sheet: IgG1
Dunn's multiple comparisons test	Sm29A/TSP2	Sm29B/TSP2	Sj_AY815690	Sj_AY811988	Sj_AY813185	Sj_AY811797	Sj_AY812161	Sj_AY815838	Sj_AY809620	Sj_AY813602	Sj_AY222951	Sj_AY810792	Sj_EF553319	Sj_AY816000	Sj_AY810537	Sj_AY814261	Sj_AY814497	Sj_AY815303	Sj_AY222868	Sj_AY809911	Sj_AY815056	Sj_AY810700	Sj_AY812195	Sj_AY815945	Sj_AY814817	Sj_AY814738	Sm29	SmTSP2	Smp_139970	Sj_AY812458	Smp_124240	Smp_056970.1	Sj_AY814116	Sj_AY809550	Sj_AY813467	Sj_AY814537	Sj_AY808785	Sj_AY808827	Sj_AY812976	Sj_AY809019	Smp_156590A	Smp_050270	Sj_AY812470	Sj_AY815442	Smp_136640
PR vs. CI-Low	ns	0.0426	< 0.0001	ns	ns	0.0022	ns	ns	ns	ns	ns	ns	ns	ns	ns	ns	ns	ns	ns	ns	ns	ns	ns	ns	ns	ns	ns	< 0.0001	ns	ns	ns	ns	ns	ns	ns	ns	ns	ns	ns	ns	ns	ns	ns	0.0402	ns
PR vs. CI-Med	ns	0.0469	ns	ns	ns	ns	ns	ns	ns	0.0027	ns	ns	ns	ns	ns	ns	ns	ns	ns	0.0003	0.0029	0.0025	ns	0.0003	< 0.0001	ns	ns	0.0005	ns	ns	ns	< 0.0001	ns	ns	ns	ns	0.0002	ns	ns	ns	ns	ns	ns	0.0423	ns
PR vs. CI-Heavy	ns	0.0003	ns	ns	0.0311	ns	ns	ns	ns	0.0071	ns	0.0408	ns	ns	ns	ns	ns	ns	ns	0.0312	ns	0.0009	ns	0.0001	0.0003	ns	0.0202	ns	0.0173	0.002	ns	< 0.0001	ns	0.0053	0.0051	0.7037	0.0547	0.034	ns	ns	ns	ns	ns	ns	< 0.0001
PR vs. Neg-BZL	0.0065	ns	0.0276	ns	ns	ns	ns	ns	ns	ns	ns	ns	ns	ns	ns	ns	ns	ns	0.0493	0.0283	ns	< 0.0001	ns	< 0.0001	0.0025	0.0018	< 0.0001	< 0.0001	ns	0.0043	ns	0.0018	ns	ns	0.0044	ns	0.1257	ns	ns	ns	ns	ns	ns	ns	ns
PR vs. Neg-USA	0.0001	ns	< 0.0001	ns	< 0.0001	ns	ns	ns	ns	ns	ns	ns	ns	ns	ns	ns	ns	ns	ns	ns	ns	ns	ns	ns	ns	ns	< 0.0001	0.0007	0.032	ns	ns	< 0.0001	0.0143	0.0002	0.14	0.0215	< 0.0001	ns	ns	0.0065	ns	ns	ns	ns	ns
CI-Low vs. CI-Med	ns	ns	ns	ns	ns	ns	ns	ns	ns	< 0.0001	ns	0.0001	ns	ns	ns	ns	0.0001	ns	ns	0.0202	ns	ns	0.0064	< 0.0001	< 0.0001	ns	ns	ns	ns	ns	ns	< 0.0001	ns	ns	ns	ns	0.0052	ns	ns	ns	0.0016	ns	ns	ns	ns
CI-Low vs. CI-Heavy	ns	ns	ns	ns	ns	ns	ns	ns	ns	< 0.0001	ns	< 0.0001	ns	ns	ns	ns	< 0.0001	ns	0.0025	ns	ns	ns	0.0016	< 0.0001	0.0253	0.0429	ns	ns	0.0086	0.0112	ns	< 0.0001	0.0047	ns	0.0007	0.1704	0.7473	< 0.0001	ns	0.0206	< 0.0001	ns	ns	ns	0.0014
CI-Low vs. Neg-BZL	0.0038	0.0057	ns	ns	ns	0.0459	ns	ns	ns	0.0086	ns	0.003	ns	0.0007	ns	ns	0.0001	ns	0.0006	ns	ns	0.0042	0.0006	< 0.0001	ns	0.0006	0.0016	ns	ns	0.0215	ns	0.0012	0.4147	ns	0.0008	ns	ns	0.0497	ns	ns	< 0.0001	ns	ns	ns	ns
CI-Low vs. Neg-USA	< 0.0001	0.0005	ns	ns	ns	ns	0.0479	ns	ns	ns	ns	ns	ns	ns	ns	ns	ns	ns	ns	ns	ns	ns	ns	ns	ns	0.0314	0.0105	ns	0.0202	ns	ns	< 0.0001	0.0002	ns	0.0478	0.0028	0.0013	0.0005	ns	0.0009	< 0.0001	0.0209	0.028	0.026	0.0469
CI-Med vs. CI-Heavy	ns	ns	ns	ns	ns	ns	ns	ns	ns	ns	ns	ns	ns	ns	ns	ns	ns	ns	ns	ns	ns	ns	ns	ns	ns	ns	ns	ns	ns	ns	ns	ns	ns	ns	0.5534	ns	ns	0.0006	ns	ns	ns	ns	ns	ns	0.4252
CI-Med vs. Neg-BZL	0.0014	0.0064	ns	ns	ns	ns	ns	ns	ns	ns	ns	ns	ns	ns	ns	ns	ns	ns	ns	ns	ns	ns	ns	ns	ns	ns	0.0108	ns	ns	ns	ns	ns	ns	ns	0.3502	ns	ns	0.2859	ns	ns	ns	ns	ns	ns	0.7683
CI-Med vs. Neg-USA	< 0.0001	0.0007	ns	ns	ns	ns	ns	ns	ns	0.0094	ns	0.0405	ns	ns	ns	0.0344	0.017	ns	ns	< 0.0001	0.003	ns	ns	ns	0.0022	ns	ns	ns	ns	ns	ns	ns	0.1047	ns	ns	0.0861	ns	0.0081	ns	0.2969	ns	0.0051	ns	0.0246	0.0014
CI-Heavy vs. Neg-BZL	0.0008	< 0.0001	ns	ns	ns	ns	ns	ns	ns	ns	ns	ns	ns	ns	ns	ns	ns	ns	ns	ns	ns	ns	ns	ns	ns	ns	ns	0.0361	ns	ns	ns	ns	ns	ns	ns	ns	ns	ns	ns	ns	ns	ns	ns	ns	0.0015
CI-Heavy vs. Neg-USA	< 0.0001	< 0.0001	0.0151	ns	ns	ns	ns	ns	ns	0.0201	ns	0.009	ns	ns	ns	ns	0.0047	ns	ns	0.0009	ns	ns	0.0297	ns	ns	ns	ns	ns	ns	ns	ns	ns	ns	ns	ns	ns	0.7256	ns	ns	ns	ns	0.4092	ns	ns	< 0.0001
Neg-BZL vs. Neg-USA	ns	ns	ns	ns	ns	ns	0.0074	ns	ns	ns	ns	ns	ns	ns	ns	ns	0.0078	ns	ns	0.0009	ns	0.0029	0.0098	ns	ns	ns	ns	ns	ns	ns	ns	ns	ns	ns	ns	0.1056	ns	ns	ns	ns	ns	0.0168	ns	ns	ns

## Sheet: IgG3
Dunn's multiple comparisons test	Sj_AY813602	Sm29A/TSP2	Sj_AY811988	Sj_AY810792	Sj_AY814497	Sj_AY814430	Sj_AY812195	Sj_AY809911	Sj_AY222868	Sj_AY815056	Sj_AY815945	Sj_AY808953	Smp_008310	Sj_AY222951	Sj_AY814817	Sj_AF036955	Sm29B/TSP2	Sm29	Sj_AY814116	Sj_AY814261	Sj_AY811797	Sj_AY815838	Smp_050270	Sj_AY813185	Sj_AY815303	Sj_AY812976	Sj_AY813455	Sj_AY815815	Smp_147140B	Smp_003990	Smp_008660.1	Sj_AY813641	Sj_AY812951	Sj_AY809620	Sj_AY815690	Sj_AY816000	Smp_147140A	Sj_AY809028	Sj_AY814537	Sj_AY809550	Smp_096760	Sj_AY809019	Sj_AY812977	Sj_AY808785	Sj_AY812972	Smp_002880.1	Sj_AY814534	Sj_AY815248	Sj_AY816003
PR vs. CI-Low	ns	ns	ns	ns	ns	0.0323	ns	ns	ns	ns	ns	ns	ns	ns	ns	ns	< 0,0001	ns	ns	ns	ns	ns	ns	0.0232	ns	ns	ns	ns	ns	ns	ns	ns	ns	ns	ns	ns	ns	ns	ns	ns	ns	ns	ns	ns	0.0348	ns	ns	ns	ns
PR vs. CI-Med	< 0,0001	ns	0.0176	< 0,0001	< 0,0001	< 0,0001	< 0,0001	< 0,0001	< 0,0001	< 0,0001	< 0,0001	< 0,0001	< 0,0001	ns	< 0,0001	< 0,0001	0.0004	ns	0.0092	< 0,0001	0.0053	0.043	< 0,0001	0.0007	0.001	ns	0.0038	< 0,0001	0.0206	0.0227	0.0119	< 0,0001	< 0,0001	0.0022	< 0,0001	< 0,0001	0.0031	< 0,0001	0.0019	0.0044	0.0011	< 0,0001	< 0,0001	0.0116	< 0,0001	< 0,0001	< 0,0001	< 0,0001	ns
PR vs. CI-Heavy	< 0,0001	ns	ns	< 0,0001	< 0,0001	< 0,0001	0.0052	< 0,0001	ns	0.0032	< 0,0001	< 0,0001	< 0,0001	ns	< 0,0001	< 0,0001	ns	ns	ns	0.0465	ns	ns	0.0152	ns	ns	ns	ns	ns	ns	ns	0.0275	< 0,0001	ns	ns	< 0,0001	< 0,0001	ns	ns	ns	ns	ns	ns	0.0386	ns	0.0008	0.0046	0.0006	0.0033	ns
PR vs. Neg-BZL	ns	0.0024	ns	ns	ns	0.0035	0.0004	ns	ns	ns	ns	ns	ns	ns	0.0007	ns	0.0024	0.0061	ns	ns	ns	ns	ns	ns	ns	ns	ns	ns	ns	ns	ns	ns	ns	ns	ns	ns	ns	ns	ns	ns	ns	ns	ns	ns	ns	ns	ns	ns	ns
PR vs. Neg-USA	ns	< 0,0001	ns	ns	ns	ns	ns	ns	ns	0.4281	ns	ns	ns	ns	ns	ns	< 0,0001	ns	ns	ns	ns	ns	ns	ns	ns	ns	ns	ns	ns	0.0224	ns	ns	ns	ns	ns	ns	ns	ns	ns	ns	ns	ns	ns	ns	ns	ns	ns	ns	ns
CI-Low vs. CI-Med	0.0002	ns	ns	< 0,0001	0.0003	< 0,0001	0.0263	0.0001	< 0,0001	< 0,0001	< 0,0001	< 0,0001	0.0003	ns	< 0,0001	< 0,0001	ns	ns	0.0002	0.001	ns	ns	< 0,0001	ns	0.0056	ns	0.0243	0.0029	ns	0.0233	0.0013	< 0,0001	0.0465	0.0209	< 0,0001	< 0,0001	0.0255	0.0005	ns	ns	ns	0.0076	0.0002	ns	ns	0.0004	0.0002	< 0,0001	0.0126
CI-Low vs. CI-Heavy	0.0069	ns	ns	0.0265	0.0414	0.009	ns	ns	ns	0.002	0.0032	0.0133	v	ns	0.0001	0.0021	ns	ns	ns	ns	ns	ns	ns	ns	ns	ns	ns	ns	ns	ns	0.0036	0.0061	ns	ns	ns	ns	ns	ns	ns	ns	ns	ns	ns	ns	ns	ns	ns	ns	ns
CI-Low vs. Neg-BZL	ns	0.0225	ns	ns	ns	ns	ns	ns	ns	> 0,9999	ns	ns	ns	ns	ns	ns	ns	0.0005	ns	ns	ns	ns	ns	0.0116	ns	ns	ns	ns	ns	0.0197	ns	ns	ns	ns	ns	ns	ns	ns	ns	ns	0.002	ns	ns	ns	ns	ns	ns	ns	ns
CI-Low vs. Neg-USA	0.0043	< 0,0001	0.0429	0.0025	0.0086	0.0261	0.0002	0.003	0.0295	0.1924	ns	0.0316	0.0035	ns	ns	ns	ns	0.0134	ns	0.0027	ns	0.0065	ns	< 0,0001	ns	0.0017	ns	ns	0.0399	0.0046	ns	ns	0.0014	ns	ns	ns	0.029	ns	0.0086	ns	ns	ns	ns	ns	ns	ns	ns	ns	ns
CI-Med vs. CI-Heavy	ns	ns	ns	ns	ns	ns	ns	ns	ns	> 0,9999	ns	ns	ns	0.0199	ns	ns	ns	ns	ns	ns	ns	0.0268	ns	ns	ns	ns	ns	0.0273	ns	0.0067	ns	ns	ns	ns	ns	ns	ns	ns	0.0035	ns	0.0063	ns	ns	ns	ns	ns	ns	ns	ns
CI-Med vs. Neg-BZL	0.0346	ns	0.0007	0.018	ns	ns	ns	0.0287	ns	0.003	0.0005	0.0266	0.0002	ns	ns	0.03	ns	0.02	< 0,0001	0.0049	0.0072	ns	0.0033	0.0005	ns	ns	0.0003	< 0,0001	0.0005	< 0,0001	< 0,0001	0.0452	0.002	0.021	< 0,0001	< 0,0001	0.0007	0.0056	0.0002	ns	< 0,0001	< 0,0001	0.002	ns	ns	< 0,0001	0.0001	< 0,0001	0.0007
CI-Med vs. Neg-USA	< 0,0001	0.0012	0.0003	< 0,0001	< 0,0001	< 0,0001	< 0,0001	< 0,0001	< 0,0001	< 0,0001	< 0,0001	< 0,0001	< 0,0001	0.0071	< 0,0001	< 0,0001	ns	ns	< 0,0001	< 0,0001	ns	0.0021	< 0,0001	< 0,0001	0.0002	< 0,0001	0.0066	< 0,0001	< 0,0001	< 0,0001	0.0026	< 0,0001	< 0,0001	ns	0.0009	< 0,0001	< 0,0001	< 0,0001	< 0,0001	ns	0.0006	< 0,0001	< 0,0001	< 0,0001	ns	< 0,0001	< 0,0001	< 0,0001	< 0,0001
CI-Heavy vs. Neg-BZL	ns	ns	ns	ns	ns	ns	ns	ns	ns	ns	0.0337	ns	0.0116	ns	ns	ns	ns	0.0071	ns	ns	ns	ns	ns	ns	ns	ns	ns	ns	ns	ns	< 0,0001	ns	ns	ns	< 0,0001	ns	ns	ns	ns	0.0199	ns	ns	ns	ns	ns	0.015	0.0228	0.0074	ns
CI-Heavy vs. Neg-USA	< 0,0001	0.0008	ns	< 0,0001	< 0,0001	< 0,0001	< 0,0001	< 0,0001	< 0,0001	< 0,0001	0.0014	< 0,0001	< 0,0001	ns	0.0048	0.0002	ns	ns	0.0064	< 0,0001	ns	ns	0.0018	ns	ns	ns	ns	ns	0.0217	ns	0.006	< 0,0001	0.0009	ns	ns	0.0114	ns	ns	ns	ns	ns	0.0337	0.0109	ns	ns	0.0006	0.0056	0.0008	ns
Neg-BZL vs. Neg-USA	0.02	ns	ns	0.0104	0.0012	0.0026	< 0,0001	0.0156	0.0007	ns	ns	0.0324	ns	ns	ns	ns	ns	ns	ns	ns	ns	ns	ns	ns	ns	ns	ns	ns	ns	ns	ns	ns	ns	ns	ns	ns	ns	ns	ns	ns	ns	ns	ns	ns	ns	ns	ns	ns	ns
[truncated: 49 more columns]

## Sheet: IgG4
Dunn's multiple comparisons test	Sj_AY813602	Sj_AY810792	Sj_AY814497	Sj_AY812195	Sj_AY814430	Sj_AY809911	Sj_AY815945	Sj_AY808953	Sj_AY814817	Sm29A/TSP2	Sm29B/TSP2	Sm29	Sj_AY222868	Sj_AY815056	Sj_AF036955	Sj_AY814261	Sj_AY813641	Smp_008310	Smp_050270	Sj_AY815815	Sj_AY812951	Sj_AY812591	Sj_AY815690
PR vs. CI-Low	0.0352	0.0065	0.0013	0.0018	0.0002	ns	ns	ns	ns	ns	0.002	ns	ns	ns	ns	ns	ns	ns	ns	ns	ns	ns	ns
PR vs. CI-Med	< 0,0001	< 0,0001	< 0,0001	< 0,0001	< 0,0001	< 0,0001	< 0,0001	< 0,0001	< 0,0001	ns	0.0227	0.0009	0.0003	< 0,0001	< 0,0001	< 0,0001	0.0001	< 0,0001	< 0,0001	< 0,0001	< 0,0001	< 0,0001	< 0,0001
PR vs. CI-Heavy	< 0,0001	0.0027	0.005	ns	< 0,0001	< 0,0001	< 0,0001	< 0,0001	< 0,0001	ns	0.0071	ns	ns	ns	< 0,0001	ns	ns	0.0003	ns	ns	ns	< 0,0001	ns
PR vs. Neg-BZL	ns	ns	ns	ns	ns	ns	ns	ns	0.007	< 0,0001	< 0,0001	ns	ns	ns	ns	ns	ns	ns	ns	ns	ns	ns	ns
PR vs. Neg-USA	ns	ns	ns	ns	ns	ns	0.0003	ns	0.0193	< 0,0001	< 0,0001	ns	ns	ns	ns	ns	ns	ns	ns	0.0086	ns	ns	ns
CI-Low vs. CI-Med	0.0005	0.0221	0.0011	ns	0.0001	< 0,0001	< 0,0001	< 0,0001	< 0,0001	ns	ns	0.0006	< 0,0001	< 0,0001	< 0,0001	0.0002	0.0002	< 0,0001	< 0,0001	< 0,0001	< 0,0001	< 0,0001	< 0,0001
CI-Low vs. CI-Heavy	0.0101	ns	ns	ns	ns	0.0001	0.029	< 0,0001	< 0,0001	ns	ns	ns	ns	ns	0.0037	ns	ns	< 0,0001	ns	ns	0.0167	< 0,0001	< 0,0001
CI-Low vs. Neg-BZL	ns	0.0312	0.0048	ns	ns	ns	ns	ns	ns	0.0006	ns	0.0298	ns	ns	ns	ns	ns	ns	ns	ns	ns	0.0251	ns
CI-Low vs. Neg-USA	ns	0.0027	ns	< 0,0001	ns	ns	ns	ns	ns	< 0,0001	0.001	ns	ns	ns	ns	ns	ns	ns	ns	0.0007	ns	0.0176	0.0001
CI-Med vs. CI-Heavy	ns	0.4648	0.0114	0.0055	ns	ns	ns	ns	ns	ns	ns	ns	0.0106	0.0454	ns	ns	ns	ns	ns	ns	0.0204	ns	ns
CI-Med vs. Neg-BZL	0.0003	< 0,0001	< 0,0001	< 0,0001	0.0002	0.0213	< 0,0001	0.005	0.0201	0.0145	ns	< 0,0001	0.0009	< 0,0001	0.0007	0.0001	ns	0.0391	ns	< 0,0001	0.0075	0.0398	< 0,0001
CI-Med vs. Neg-USA	< 0,0001	< 0,0001	0.0009	< 0,0001	< 0,0001	< 0,0001	ns	< 0,0001	0.0073	0.0036	0.0016	ns	< 0,0001	< 0,0001	0.0008	0.002	< 0,0001	< 0,0001	< 0,0001	ns	ns	ns	ns
CI-Heavy vs. Neg-BZL	0.0038	0.0113	0.0114	ns	0.0425	ns	ns	ns	ns	0.0282	ns	< 0,0001	ns	ns	0.0115	ns	ns	ns	ns	ns	ns	ns	ns
CI-Heavy vs. Neg-USA	< 0,0001	0.0011	ns	0.0162	0.0122	< 0,0001	> 0,9999	0.0002	ns	0.0076	0.007	ns	ns	ns	0.0127	ns	ns	0.0112	ns	ns	ns	ns	ns
Neg-BZL vs. Neg-USA	ns	ns	ns	ns	ns	ns	ns	ns	ns	ns	ns	< 0,0001	ns	ns	ns	ns	ns	ns	ns	0.0057	ns	ns	ns

## Sheet: IgE
Dunn's multiple comparisons test	Sj_AY813602	Sj_AY814497	Sj_AY810792	Sj_AY809911	Sj_AY808953	Sj_AY814430	Sj_AY815056	Sj_AY812195	Sj_AY814817	Sj_AY815945	Sm29	Sj_AF036955	Smp_050270	Smp_008310	Sj_AY815815	Sj_AY814261	Sj_AY222868	Sj_AY816000	Sj_AY813641	Sj_AY816125	Sj_AY808785	Sj_AY812591	Sj_AY808494	Sj_AY812951	Sj_AY808650	Sm29B/TSP2	Sm29A/TSP2	Sj_AY812976	Sj_EF553319	Sj_AY812977	Sj_AY813455	Sj_AY814534	Sj_AY810700	Sj_AY811797	Sj_AY809028	Smp_002880.1	Sj_AY808459	Sj_AY815303	Sj_AY812972	Sj_AY811988	Sj_AY809019	Sj_AY808827	Sj_AY809550	Sj_AY810692	Sj_AY813467	Sj_AY816044	Sj_AY810722	Sj_AY809286	Sj_AY815248
PR vs. CI-Low	ns	ns	ns	ns	ns	ns	ns	0.0215	ns	ns	ns	ns	ns	ns	ns	ns	ns	ns	ns	ns	ns	ns	ns	ns	ns	0.0001	< 0,0001	ns	ns	ns	ns	ns	ns	ns	ns	ns	ns	0.0465	ns	ns	ns	ns	ns	ns	ns	ns	ns	ns	ns
PR vs. CI-Med	< 0,0001	< 0,0001	< 0,0001	< 0,0001	< 0,0001	< 0,0001	< 0,0001	< 0,0001	< 0,0001	< 0,0001	0.0009	< 0,0001	< 0,0001	< 0,0001	0.0005	< 0,0001	< 0,0001	< 0,0001	< 0,0001	< 0,0001	< 0,0001	< 0,0001	0.0009	< 0,0001	< 0,0001	ns	ns	0.0009	ns	0.0012	0.0132	< 0,0001	0.0001	ns	0.0008	< 0,0001	0.0052	< 0,0001	< 0,0001	0.0015	0.0002	ns	0.0054	0.0197	0.0332	< 0,0001	ns	< 0,0001	< 0,0001
PR vs. CI-Heavy	< 0,0001	< 0,0001	< 0,0001	< 0,0001	< 0,0001	< 0,0001	< 0,0001	< 0,0001	< 0,0001	< 0,0001	0.0018	< 0,0001	< 0,0001	< 0,0001	< 0,0001	< 0,0001	< 0,0001	< 0,0001	< 0,0001	< 0,0001	< 0,0001	< 0,0001	< 0,0001	< 0,0001	< 0,0001	0.0041	0.0533	0.0336	0.0042	0.0002	< 0,0001	< 0,0001	0.0163	0.0428	0.0009	< 0,0001	0.0003	< 0,0001	< 0,0001	< 0,0001	0.011	< 0,0001	0.006	0.0118	0.0013	< 0,0001	0.001	< 0,0001	< 0,0001
PR vs. Neg-BZL	0.0101	ns	0.0178	0.0086	0.0352	0.0024	ns	ns	0.0027	0.0259	ns	0.0092	ns	0.0035	ns	ns	ns	ns	ns	ns	ns	0.0008	ns	ns	0.0425	< 0,0001	0.004	ns	ns	ns	ns	ns	ns	ns	ns	ns	ns	ns	ns	ns	ns	ns	ns	ns	ns	ns	ns	ns	ns
PR vs. Neg-USA	ns	0.0056	ns	ns	ns	0.0012	ns	ns	0.014	0.0009	ns	ns	0.0019	ns	0.0012	ns	ns	ns	ns	ns	0.0056	0.0051	ns	0.003	ns	< 0,0001	< 0,0001	ns	ns	ns	ns	ns	ns	ns	ns	ns	ns	ns	0.0019	ns	ns	ns	ns	ns	ns	0.0101	ns	0.0491	ns
CI-Low vs. CI-Med	0.0004	< 0,0001	< 0,0001	0.001	< 0,0001	< 0,0001	0.0159	< 0,0001	< 0,0001	< 0,0001	0.0013	< 0,0001	< 0,0001	< 0,0001	0.0136	0.0003	0.0003	0.0032	0.0049	< 0,0001	< 0,0001	< 0,0001	0.0135	< 0,0001	0.001	0.0373	0.0051	0.0126	0.0051	0.0059	ns	0.0039	< 0,0001	0.0352	0.001	0.0001	0.0001	0.0016	< 0,0001	0.0007	< 0,0001	ns	< 0,0001	ns	ns	< 0,0001	ns	< 0,0001	< 0,0001
CI-Low vs. CI-Heavy	< 0,0001	0.0001	< 0,0001	< 0,0001	< 0,0001	< 0,0001	< 0,0001	< 0,0001	< 0,0001	< 0,0001	0.0029	< 0,0001	< 0,0001	< 0,0001	< 0,0001	0.0014	0.0031	< 0,0001	0.0003	< 0,0001	< 0,0001	< 0,0001	< 0,0001	< 0,0001	< 0,0001	ns	ns	ns	< 0,0001	0.001	0.0081	0.0003	0.0013	< 0,0001	0.0013	< 0,0001	< 0,0001	0.0336	< 0,0001	< 0,0001	0.0076	0.0015	< 0,0001	0.0358	0.0194	< 0,0001	0.0002	0.0002	< 0,0001
CI-Low vs. Neg-BZL	ns	ns	ns	ns	ns	ns	ns	ns	ns	ns	ns	ns	ns	0.0247	ns	ns	ns	ns	ns	ns	ns	ns	ns	ns	ns	ns	ns	ns	ns	ns	ns	ns	ns	ns	ns	ns	ns	ns	ns	ns	ns	ns	ns	ns	ns	ns	ns	ns	ns
CI-Low vs. Neg-USA	ns	ns	ns	ns	ns	ns	ns	ns	ns	ns	ns	ns	ns	ns	0.0242	ns	ns	ns	ns	ns	ns	ns	ns	0.0072	ns	ns	ns	ns	ns	ns	ns	ns	ns	0.0115	ns	ns	0.011	ns	ns	ns	ns	ns	0.0113	ns	ns	ns	ns	ns	ns
CI-Med vs. CI-Heavy	ns	ns	ns	ns	ns	ns	ns	ns	ns	ns	ns	ns	ns	ns	ns	ns	ns	ns	ns	ns	ns	ns	ns	ns	ns	ns	ns	ns	ns	ns	ns	ns	ns	ns	ns	ns	ns	ns	ns	ns	ns	ns	ns	ns	ns	ns	ns	ns	ns
CI-Med vs. Neg-BZL	ns	0.0015	0.033	ns	ns	ns	ns	0.0053	ns	ns	ns	ns	ns	ns	ns	0.0398	0.0046	ns	ns	ns	0.0056	ns	ns	ns	ns	0.0026	ns	< 0,0001	0.0053	0.0023	ns	0.0034	0.0014	ns	0.0021	0.0082	0.0336	0.0004	0.0163	ns	0.0002	ns	0.0017	ns	ns	0.0271	ns	ns	0.0342
CI-Med vs. Neg-USA	0.0126	ns	0.0002	0.0013	0.0129	ns	0.0214	0.005	0.0143	ns	ns	ns	ns	0.0136	ns	ns	< 0,0001	ns	0.0055	0.0021	ns	ns	ns	ns	ns	< 0,0001	0.0011	ns	ns	0.0465	ns	ns	ns	ns	ns	ns	ns	ns	ns	ns	ns	ns	ns	ns	ns	ns	ns	ns	ns
CI-Heavy vs. Neg-BZL	ns	0.0197	ns	ns	ns	ns	0.0006	0.005	ns	ns	ns	ns	ns	ns	0.0014	ns	0.0227	0.0123	0.032	0.0364	ns	ns	0.0276	ns	ns	ns	ns	0.0022	0.0002	0.0005	0.0098	0.0004	ns	0.0063	0.0024	< 0,0001	0.0038	0.0057	0.0156	0.0453	0.0079	0.0027	0.0019	ns	ns	0.0139	0.0013	0.0006	0.007
CI-Heavy vs. Neg-USA	0.0004	ns	0.0005	< 0,0001	0.0014	ns	0.0002	0.0047	ns	ns	ns	0.0071	ns	0.0018	ns	ns	0.0007	ns	0.0005	0.0001	ns	ns	0.0042	ns	ns	ns	ns	ns	ns	0.0128	ns	0.0305	ns	ns	ns	0.0011	ns	ns	ns	ns	ns	0.0371	ns	ns	ns	ns	ns	ns	ns
Neg-BZL vs. Neg-USA	ns	ns	ns	ns	ns	ns	ns	ns	ns	ns	ns	ns	ns	ns	ns	ns	ns	ns	ns	ns	ns	ns	ns	ns	ns	ns	ns	ns	ns	ns	ns	ns	ns	ns	ns	ns	ns	ns	ns	ns	ns	ns	ns	ns	ns	ns	ns	ns	ns
[truncated: 32 more columns]

## Sheet: Plan2
IgG1
Dunn's multiple comparisons test	Sj_AY815690	Sj_AY811988	Sj_AY813185	Sj_AY811797	Sj_AY812161	Sj_AY815838	Sj_AY809620	Sj_AY813602	Sj_AY222951	Sj_AY810792	Sj_EF553319	Sj_AY816000	Sj_AY810537	Sj_AY814261	Sj_AY814497	Sj_AY815303	Sj_AY222868	Sj_AY809911	Sj_AY815056	Sj_AY810700	Sj_AY812195	Sj_AY815945	Sj_AY814817	Sj_AY814738	Sm29	SmTSP2	Smp_139970	Sj_AY812458	Smp_124240	Smp_056970.1	Sj_AY814116	Sj_AY809550	Sj_AY813467	Sj_AY814537	Sj_AY808785	Sj_AY808827	Sj_AY812976	Sj_AY809019	Smp_156590A	Smp_050270	Sj_AY812470	Sj_AY815442	Smp_136640
PR vs. CI-Low	< 0.0001	ns	ns	0.0022	ns	ns	ns	ns	ns	ns	ns	ns	ns	ns	ns	ns	ns	ns	ns	ns	ns	ns	ns	ns	ns	< 0.0001	ns	ns	ns	ns	ns	ns	ns	ns	ns	ns	ns	ns	ns	ns	ns	0.0402	ns
PR vs. CI-Med	ns	ns	ns	ns	ns	ns	ns	0.0027	ns	ns	ns	ns	ns	ns	ns	ns	ns	0.0003	0.0029	0.0025	ns	0.0003	< 0.0001	ns	ns	0.0005	ns	ns	ns	< 0.0001	ns	ns	ns	ns	0.0002	ns	ns	ns	ns	ns	ns	0.0423	ns
PR vs. CI-Heavy	ns	ns	0.0311	ns	ns	ns	ns	0.0071	ns	0.0408	ns	ns	ns	ns	ns	ns	ns	0.0312	ns	0.0009	ns	0.0001	0.0003	ns	0.0202	ns	0.0173	0.002	ns	< 0.0001	ns	0.0053	0.0051	0.7037	0.0547	0.034	ns	ns	ns	ns	ns	ns	< 0.0001
CI-Low vs. CI-Med	ns	ns	ns	ns	ns	ns	ns	< 0.0001	ns	0.0001	ns	ns	ns	ns	0.0001	ns	ns	0.0202	ns	ns	0.0064	< 0.0001	< 0.0001	ns	ns	ns	ns	ns	ns	< 0.0001	ns	ns	ns	ns	0.0052	ns	ns	ns	0.0016	ns	ns	ns	ns
CI-Low vs. CI-Heavy	ns	ns	ns	ns	ns	ns	ns	< 0.0001	ns	< 0.0001	ns	ns	ns	ns	< 0.0001	ns	0.0025	ns	ns	ns	0.0016	< 0.0001	0.0253	0.0429	ns	ns	0.0086	0.0112	ns	< 0.0001	0.0047	ns	0.0007	0.1704	0.7473	< 0.0001	ns	0.0206	< 0.0001	ns	ns	ns	0.0014
CI-Med vs. CI-Heavy	ns	ns	ns	ns	ns	ns	ns	ns	ns	ns	ns	ns	ns	ns	ns	ns	ns	ns	ns	ns	ns	ns	ns	ns	ns	ns	ns	ns	ns	ns	ns	ns	0.5534	ns	ns	0.0006	ns	ns	ns	ns	ns	ns	0.4252
PR vs. Neg-BZL	0.0276	ns	ns	ns	ns	ns	ns	ns	ns	ns	ns	ns	ns	ns	ns	ns	0.0493	0.0283	ns	< 0.0001	ns	< 0.0001	0.0025	0.0018	< 0.0001	< 0.0001	ns	0.0043	ns	0.0018	ns	ns	0.0044	ns	0.1257	ns	ns	ns	ns	ns	ns	ns	ns
PR vs. Neg-USA	< 0.0001	ns	< 0.0001	ns	ns	ns	ns	ns	ns	ns	ns	ns	ns	ns	ns	ns	ns	ns	ns	ns	ns	ns	ns	ns	< 0.0001	0.0007	0.032	ns	ns	< 0.0001	0.0143	0.0002	0.14	0.0215	< 0.0001	ns	ns	0.0065	ns	ns	ns	ns	ns
CI-Low vs. Neg-BZL	ns	ns	ns	0.0459	ns	ns	ns	0.0086	ns	0.003	ns	0.0007	ns	ns	0.0001	ns	0.0006	ns	ns	0.0042	0.0006	< 0.0001	ns	0.0006	0.0016	ns	ns	0.0215	ns	0.0012	0.4147	ns	0.0008	ns	ns	0.0497	ns	ns	< 0.0001	ns	ns	ns	ns
CI-Low vs. Neg-USA	ns	ns	ns	ns	0.0479	ns	ns	ns	ns	ns	ns	ns	ns	ns	ns	ns	ns	ns	ns	ns	ns	ns	ns	0.0314	0.0105	ns	0.0202	ns	ns	< 0.0001	0.0002	ns	0.0478	0.0028	0.0013	0.0005	ns	0.0009	< 0.0001	0.0209	0.028	0.026	0.0469
CI-Med vs. Neg-BZL	ns	ns	ns	ns	ns	ns	ns	ns	ns	ns	ns	ns	ns	ns	ns	ns	ns	ns	ns	ns	ns	ns	ns	ns	0.0108	ns	ns	ns	ns	ns	ns	ns	0.3502	ns	ns	0.2859	ns	ns	ns	ns	ns	ns	0.7683
CI-Med vs. Neg-USA	ns	ns	ns	ns	ns	ns	ns	0.0094	ns	0.0405	ns	ns	ns	0.0344	0.017	ns	ns	< 0.0001	0.003	ns	ns	ns	0.0022	ns	ns	ns	ns	ns	ns	ns	0.1047	ns	ns	0.0861	ns	0.0081	ns	0.2969	ns	0.0051	ns	0.0246	0.0014
CI-Heavy vs. Neg-BZL	ns	ns	ns	ns	ns	ns	ns	ns	ns	ns	ns	ns	ns	ns	ns	ns	ns	ns	ns	ns	ns	ns	ns	ns	ns	0.0361	ns	ns	ns	ns	ns	ns	ns	ns	ns	ns	ns	ns	ns	ns	ns	ns	0.0015
CI-Heavy vs. Neg-USA	0.0151	ns	ns	ns	ns	ns	ns	0.0201	ns	0.009	ns	ns	ns	ns	0.0047	ns	ns	0.0009	ns	ns	0.0297	ns	ns	ns	ns	ns	ns	ns	ns	ns	ns	ns	ns	ns	0.7256	ns	ns	ns	ns	0.4092	ns	ns	< 0.0001
Neg-BZL vs. Neg-USA	ns	ns	ns	ns	0.0074	ns	ns	ns	ns	ns	ns	ns	ns	ns	0.0078	ns	ns	0.0009	ns	0.0029	0.0098	ns	ns	ns	ns	ns	ns	ns	ns	ns	ns	ns	ns	0.1056	ns	ns	ns	ns	ns	0.0168	ns	ns	ns
IgG3
Dunn's multiple comparisons test	Sj_AY813602	Sj_AY811988	Sj_AY810792	Sj_AY814497	Sj_AY814430	Sj_AY812195	Sj_AY809911	Sj_AY222868	Sj_AY815056	Sj_AY815945	Sj_AY808953	Smp_008310	Sj_AY222951	Sj_AY814817	Sj_AF036955	Sm29	Sj_AY814116	Sj_AY814261	Sj_AY811797	Sj_AY815838	Smp_050270	Sj_AY813185	Sj_AY815303	Sj_AY812976	Sj_AY813455	Sj_AY815815	Smp_147140B	Smp_003990	Smp_008660.1	Sj_AY813641	Sj_AY812951	Sj_AY809620	Sj_AY815690	Sj_AY816000	Smp_147140A	Sj_AY809028	Sj_AY814537	Sj_AY809550	Smp_096760	Sj_AY809019	Sj_AY812977	Sj_AY808785	Sj_AY812972	Smp_002880.1	Sj_AY814534	Sj_AY815248	Sj_AY816003	Sj_AY812161	Sj_AY811126
PR vs. CI-Low	ns	ns	ns	ns	0.0323	ns	ns	ns	ns	ns	ns	ns	ns	ns	ns	ns	ns	ns	ns	ns	ns	0.0232	ns	ns	ns	ns	ns	ns	ns	ns	ns	ns	ns	ns	ns	ns	ns	ns	ns	ns	ns	ns	0.0348	ns	ns	ns	ns	ns	ns
PR vs. CI-Med	< 0.0001	0.0176	< 0.0001	< 0.0001	< 0.0001	< 0.0001	< 0.0001	< 0.0001	< 0.0001	< 0.0001	< 0.0001	< 0.0001	ns	< 0.0001	< 0.0001	ns	0.0092	< 0.0001	0.0053	0.043	< 0.0001	0.0007	0.001	ns	0.0038	< 0.0001	0.0206	0.0227	0.0119	< 0.0001	< 0.0001	0.0022	< 0.0001	< 0.0001	0.0031	< 0.0001	0.0019	0.0044	0.0011	< 0.0001	< 0.0001	0.0116	< 0.0001	< 0.0001	< 0.0001	< 0.0001	ns	< 0.0001	< 0.0001
PR vs. CI-Heavy	< 0.0001	ns	< 0.0001	< 0.0001	< 0.0001	0.0052	< 0.0001	ns	0.0032	< 0.0001	< 0.0001	< 0.0001	ns	< 0.0001	< 0.0001	ns	ns	0.0465	ns	ns	0.0152	ns	ns	ns	ns	ns	ns	ns	0.0275	< 0.0001	ns	ns	< 0.0001	< 0.0001	ns	ns	ns	ns	ns	ns	0.0386	ns	0.0008	0.0046	0.0006	0.0033	ns	0.0391	ns
CI-Low vs. CI-Med	0.0002	ns	< 0.0001	0.0003	< 0.0001	0.0263	0.0001	< 0.0001	< 0.0001	< 0.0001	< 0.0001	0.0003	ns	< 0.0001	< 0.0001	ns	0.0002	0.001	ns	ns	< 0.0001	ns	0.0056	ns	0.0243	0.0029	ns	0.0233	0.0013	< 0.0001	0.0465	0.0209	< 0.0001	< 0.0001	0.0255	0.0005	ns	ns	ns	0.0076	0.0002	ns	ns	0.0004	0.0002	< 0.0001	0.0126	0.0037	0.0101
CI-Low vs. CI-Heavy	0.0069	ns	0.0265	0.0414	0.009	ns	ns	ns	0.002	0.0032	0.0133	v	ns	0.0001	0.0021	ns	ns	ns	ns	ns	ns	ns	ns	ns	ns	ns	ns	ns	0.0036	0.0061	ns	ns	ns	ns	ns	ns	ns	ns	ns	ns	ns	ns	ns	ns	ns	ns	ns	ns	ns
CI-Med vs. CI-Heavy	ns	ns	ns	ns	ns	ns	ns	ns	> 0.9999	ns	ns	ns	0.0199	ns	ns	ns	ns	ns	ns	0.0268	ns	ns	ns	ns	ns	0.0273	ns	0.0067	ns	ns	ns	ns	ns	ns	ns	ns	0.0035	ns	0.0063	ns	ns	ns	ns	ns	ns	ns	ns	ns	0.0127
PR vs. Neg-BZL	ns	ns	ns	ns	0.0035	0.0004	ns	ns	ns	ns	ns	ns	ns	0.0007	ns	0.0061	ns	ns	ns	ns	ns	ns	ns	ns	ns	ns	ns	ns	ns	ns	ns	ns	ns	ns	ns	ns	ns	ns	ns	ns	ns	ns	ns	ns	ns	ns	ns	ns	ns
PR vs. Neg-USA	ns	ns	ns	ns	ns	ns	ns	ns	0.4281	ns	ns	ns	ns	ns	ns	ns	ns	ns	ns	ns	ns	ns	ns	ns	ns	ns	ns	0.0224	ns	ns	ns	ns	ns	ns	ns	ns	ns	ns	ns	ns	ns	ns	ns	ns	ns	ns	ns	ns	ns
CI-Low vs. Neg-BZL	ns	ns	ns	ns	ns	ns	ns	ns	> 0.9999	ns	ns	ns	ns	ns	ns	0.0005	ns	ns	ns	ns	ns	0.0116	ns	ns	ns	ns	ns	0.0197	ns	ns	ns	ns	ns	ns	ns	ns	ns	ns	0.002	ns	ns	ns	ns	ns	ns	ns	ns	ns	ns
CI-Low vs. Neg-USA	0.0043	0.0429	0.0025	0.0086	0.0261	0.0002	0.003	0.0295	0.1924	ns	0.0316	0.0035	ns	ns	ns	0.0134	ns	0.0027	ns	0.0065	ns	< 0.0001	ns	0.0017	ns	ns	0.0399	0.0046	ns	ns	0.0014	ns	ns	ns	0.029	ns	0.0086	ns	ns	ns	ns	ns	ns	ns	ns	ns	ns	ns	0.0211
CI-Med vs. Neg-BZL	0.0346	0.0007	0.018	ns	ns	ns	0.0287	ns	0.003	0.0005	0.0266	0.0002	ns	ns	0.03	0.02	< 0.0001	0.0049	0.0072	ns	0.0033	0.0005	ns	ns	0.0003	< 0.0001	0.0005	< 0.0001	< 0.0001	0.0452	0.002	0.021	< 0.0001	< 0.0001	0.0007	0.0056	0.0002	ns	< 0.0001	< 0.0001	0.002	ns	ns	< 0.0001	0.0001	< 0.0001	0.0007	0.0006	0.0005
CI-Med vs. Neg-USA	< 0.0001	0.0003	< 0.0001	< 0.0001	< 0.0001	< 0.0001	< 0.0001	< 0.0001	< 0.0001	< 0.0001	< 0.0001	< 0.0001	0.0071	< 0.0001	< 0.0001	ns	< 0.0001	< 0.0001	ns	0.0021	< 0.0001	< 0.0001	0.0002	< 0.0001	0.0066	< 0.0001	< 0.0001	< 0.0001	0.0026	< 0.0001	< 0.0001	ns	0.0009	< 0.0001	< 0.0001	< 0.0001	< 0.0001	ns	0.0006	< 0.0001	< 0.0001	< 0.0001	ns	< 0.0001	< 0.0001	< 0.0001	< 0.0001	< 0.0001	< 0.0001
CI-Heavy vs. Neg-BZL	ns	ns	ns	ns	ns	ns	ns	ns	ns	0.0337	ns	0.0116	ns	ns	ns	0.0071	ns	ns	ns	ns	ns	ns	ns	ns	ns	ns	ns	ns	< 0.0001	ns	ns	ns	< 0.0001	ns	ns	ns	ns	0.0199	ns	ns	ns	ns	ns	0.015	0.0228	0.0074	ns	ns	ns
CI-Heavy vs. Neg-USA	< 0.0001	ns	< 0.0001	< 0.0001	< 0.0001	< 0.0001	< 0.0001	< 0.0001	< 0.0001	0.0014	< 0.0001	< 0.0001	ns	0.0048	0.0002	ns	0.0064	< 0.0001	ns	ns	0.0018	ns	ns	ns	ns	ns	0.0217	ns	0.006	< 0.0001	0.0009	ns	ns	0.0114	ns	ns	ns	ns	ns	0.0337	0.0109	ns	ns	0.0006	0.0056	0.0008	ns	0.0452	ns
Neg-BZL vs. Neg-USA	0.02	ns	0.0104	0.0012	0.0026	< 0.0001	0.0156	0.0007	ns	ns	0.0324	ns	ns	ns	ns	ns	ns	ns	ns	ns	ns	ns	ns	ns	ns	ns	ns	ns	ns	ns	ns	ns	ns	ns	ns	ns	ns	ns	ns	ns	ns	ns	ns	ns	ns	ns	ns	ns	ns
IgG4
Dunn's multiple comparisons test	Sj_AY813602	Sj_AY810792	Sj_AY814497	Sj_AY812195	Sj_AY814430	Sj_AY809911	Sj_AY815945	Sj_AY808953	Sj_AY814817	Sm29	Sj_AY222868	Sj_AY815056	Sj_AF036955	Sj_AY814261	Sj_AY813641	Smp_008310	Smp_050270	Sj_AY815815	Sj_AY812951	Sj_AY812591	Sj_AY815690
PR vs. CI-Low	0.0352	0.0065	0.0013	0.0018	0.0002	ns	ns	ns	ns	ns	ns	ns	ns	ns	ns	ns	ns	ns	ns	ns	ns
PR vs. CI-Med	< 0.0001	< 0.0001	< 0.0001	< 0.0001	< 0.0001	< 0.0001	< 0.0001	< 0.0001	< 0.0001	0.0009	0.0003	< 0.0001	< 0.0001	< 0.0001	0.0001	< 0.0001	< 0.0001	< 0.0001	< 0.0001	< 0.0001	< 0.0001
PR vs. CI-Heavy	< 0.0001	0.0027	0.005	ns	< 0.0001	< 0.0001	< 0.0001	< 0.0001	< 0.0001	ns	ns	ns	< 0.0001	ns	ns	0.0003	ns	ns	ns	< 0.0001	ns
CI-Low vs. CI-Med	0.0005	0.0221	0.0011	ns	0.0001	< 0.0001	< 0.0001	< 0.0001	< 0.0001	0.0006	< 0.0001	< 0.0001	< 0.0001	0.0002	0.0002	< 0.0001	< 0.0001	< 0.0001	< 0.0001	< 0.0001	< 0.0001
CI-Low vs. CI-Heavy	0.0101	ns	ns	ns	ns	0.0001	0.029	< 0.0001	< 0.0001	ns	ns	ns	0.0037	ns	ns	< 0.0001	ns	ns	0.0167	< 0.0001	< 0.0001
CI-Med vs. CI-Heavy	ns	0.4648	0.0114	0.0055	ns	ns	ns	ns	ns	ns	0.0106	0.0454	ns	ns	ns	ns	ns	ns	0.0204	ns	ns
PR vs. Neg-BZL	ns	ns	ns	ns	ns	ns	ns	ns	0.007	ns	ns	ns	ns	ns	ns	ns	ns	ns	ns	ns	ns
PR vs. Neg-USA	ns	ns	ns	ns	ns	ns	0.0003	ns	0.0193	ns	ns	ns	ns	ns	ns	ns	ns	0.0086	ns	ns	ns
CI-Low vs. Neg-BZL	ns	0.0312	0.0048	ns	ns	ns	ns	ns	ns	0.0298	ns	ns	ns	ns	ns	ns	ns	ns	ns	0.0251	ns
CI-Low vs. Neg-USA	ns	0.0027	ns	< 0.0001	ns	ns	ns	ns	ns	ns	ns	ns	ns	ns	ns	ns	ns	0.0007	ns	0.0176	0.0001
CI-Med vs. Neg-BZL	0.0003	< 0.0001	< 0.0001	< 0.0001	0.0002	0.0213	< 0.0001	0.005	0.0201	< 0.0001	0.0009	< 0.0001	0.0007	0.0001	ns	0.0391	ns	< 0.0001	0.0075	0.0398	< 0.0001
CI-Med vs. Neg-USA	< 0.0001	< 0.0001	0.0009	< 0.0001	< 0.0001	< 0.0001	ns	< 0.0001	0.0073	ns	< 0.0001	< 0.0001	0.0008	0.002	< 0.0001	< 0.0001	< 0.0001	ns	ns	ns	ns
CI-Heavy vs. Neg-BZL	0.0038	0.0113	0.0114	ns	0.0425	ns	ns	ns	ns	< 0.0001	ns	ns	0.0115	ns	ns	ns	ns	ns	ns	ns	ns
CI-Heavy vs. Neg-USA	< 0.0001	0.0011	ns	0.0162	0.0122	< 0.0001	> 0.9999	0.0002	ns	ns	ns	ns	0.0127	ns	ns	0.0112	ns	ns	ns	ns	ns
Neg-BZL vs. Neg-USA	ns	ns	ns	ns	ns	ns	ns	ns	ns	< 0.0001	ns	ns	ns	ns	ns	ns	ns	0.0057	ns	ns	ns
IgE
Dunn's multiple comparisons test	Sj_AY813602	Sj_AY814497	Sj_AY810792	Sj_AY809911	Sj_AY808953	Sj_AY814430	Sj_AY815056	Sj_AY812195	Sj_AY814817	Sj_AY815945	Sm29	Sj_AF036955	Smp_050270	Smp_008310	Sj_AY815815	Sj_AY814261	Sj_AY222868	Sj_AY816000	Sj_AY813641	Sj_AY816125	Sj_AY808785	Sj_AY812591	Sj_AY808494	Sj_AY812951	Sj_AY808650	Sj_AY812976	Sj_EF553319	Sj_AY812977	Sj_AY813455	Sj_AY814534	Sj_AY810700	Sj_AY811797	Sj_AY809028	Smp_002880.1	Sj_AY808459	Sj_AY815303	Sj_AY812972	Sj_AY811988	Sj_AY809019	Sj_AY808827	Sj_AY809550	Sj_AY810692	Sj_AY813467	Sj_AY816044	Sj_AY810722	Sj_AY809286	Sj_AY815248	Sj_AY815690	Sj_AY813185
PR vs. CI-Low	ns	ns	ns	ns	ns	ns	ns	0.0215	ns	ns	ns	ns	ns	ns	ns	ns	ns	ns	ns	ns	ns	ns	ns	ns	ns	ns	ns	ns	ns	ns	ns	ns	ns	ns	ns	0.0465	ns	ns	ns	ns	ns	ns	ns	ns	ns	ns	ns	ns	ns
PR vs. CI-Med	< 0.0001	< 0.0001	< 0.0001	< 0.0001	< 0.0001	< 0.0001	< 0.0001	< 0.0001	< 0.0001	< 0.0001	0.0009	< 0.0001	< 0.0001	< 0.0001	0.0005	< 0.0001	< 0.0001	< 0.0001	< 0.0001	< 0.0001	< 0.0001	< 0.0001	0.0009	< 0.0001	< 0.0001	0.0009	ns	0.0012	0.0132	< 0.0001	0.0001	ns	0.0008	< 0.0001	0.0052	< 0.0001	< 0.0001	0.0015	0.0002	ns	0.0054	0.0197	0.0332	< 0.0001	ns	< 0.0001	< 0.0001	< 0.0001	< 0.0001
PR vs. CI-Heavy	< 0.0001	< 0.0001	< 0.0001	< 0.0001	< 0.0001	< 0.0001	< 0.0001	< 0.0001	< 0.0001	< 0.0001	0.0018	< 0.0001	< 0.0001	< 0.0001	< 0.0001	< 0.0001	< 0.0001	< 0.0001	< 0.0001	< 0.0001	< 0.0001	< 0.0001	< 0.0001	< 0.0001	< 0.0001	0.0336	0.0042	0.0002	< 0.0001	< 0.0001	0.0163	0.0428	0.0009	< 0.0001	0.0003	< 0.0001	< 0.0001	< 0.0001	0.011	< 0.0001	0.006	0.0118	0.0013	< 0.0001	0.001	< 0.0001	< 0.0001	< 0.0001	< 0.0001
CI-Low vs. CI-Med	0.0004	< 0.0001	< 0.0001	0.001	< 0.0001	< 0.0001	0.0159	< 0.0001	< 0.0001	< 0.0001	0.0013	< 0.0001	< 0.0001	< 0.0001	0.0136	0.0003	0.0003	0.0032	0.0049	< 0.0001	< 0.0001	< 0.0001	0.0135	< 0.0001	0.001	0.0126	0.0051	0.0059	ns	0.0039	< 0.0001	0.0352	0.001	0.0001	0.0001	0.0016	< 0.0001	0.0007	< 0.0001	ns	< 0.0001	ns	ns	< 0.0001	ns	< 0.0001	< 0.0001	< 0.0001	0.0001
CI-Low vs. CI-Heavy	< 0.0001	0.0001	< 0.0001	< 0.0001	< 0.0001	< 0.0001	< 0.0001	< 0.0001	< 0.0001	< 0.0001	0.0029	< 0.0001	< 0.0001	< 0.0001	< 0.0001	0.0014	0.0031	< 0.0001	0.0003	< 0.0001	< 0.0001	< 0.0001	< 0.0001	< 0.0001	< 0.0001	ns	< 0.0001	0.001	0.0081	0.0003	0.0013	< 0.0001	0.0013	< 0.0001	< 0.0001	0.0336	< 0.0001	< 0.0001	0.0076	0.0015	< 0.0001	0.0358	0.0194	< 0.0001	0.0002	0.0002	< 0.0001	< 0.0001	< 0.0001
CI-Med vs. CI-Heavy	ns	ns	ns	ns	ns	ns	ns	ns	ns	ns	ns	ns	ns	ns	ns	ns	ns	ns	ns	ns	ns	ns	ns	ns	ns	ns	ns	ns	ns	ns	ns	ns	ns	ns	ns	ns	ns	ns	ns	ns	ns	ns	ns	ns	ns	ns	ns	ns	ns
PR vs. Neg-BZL	0.0101	ns	0.0178	0.0086	0.0352	0.0024	ns	ns	0.0027	0.0259	ns	0.0092	ns	0.0035	ns	ns	ns	ns	ns	ns	ns	0.0008	ns	ns	0.0425	ns	ns	ns	ns	ns	ns	ns	ns	ns	ns	ns	ns	ns	ns	ns	ns	ns	ns	ns	ns	ns	ns	ns	ns
PR vs. Neg-USA	ns	0.0056	ns	ns	ns	0.0012	ns	ns	0.014	0.0009	ns	ns	0.0019	ns	0.0012	ns	ns	ns	ns	ns	0.0056	0.0051	ns	0.003	ns	ns	ns	ns	ns	ns	ns	ns	ns	ns	ns	ns	0.0019	ns	ns	ns	ns	ns	ns	0.0101	ns	0.0491	ns	ns	0.0009
CI-Low vs. Neg-BZL	ns	ns	ns	ns	ns	ns	ns	ns	ns	ns	ns	ns	ns	0.0247	ns	ns	ns	ns	ns	ns	ns	ns	ns	ns	ns	ns	ns	ns	ns	ns	ns	ns	ns	ns	ns	ns	ns	ns	ns	ns	ns	ns	ns	ns	ns	ns	ns	ns	ns
CI-Low vs. Neg-USA	ns	ns	ns	ns	ns	ns	ns	ns	ns	ns	ns	ns	ns	ns	0.0242	ns	ns	ns	ns	ns	ns	ns	ns	0.0072	ns	ns	ns	ns	ns	ns	ns	0.0115	ns	ns	0.011	ns	ns	ns	ns	ns	0.0113	ns	ns	ns	ns	ns	ns	0.0024	0.0447
CI-Med vs. Neg-BZL	ns	0.0015	0.033	ns	ns	ns	ns	0.0053	ns	ns	ns	ns	ns	ns	ns	0.0398	0.0046	ns	ns	ns	0.0056	ns	ns	ns	ns	< 0.0001	0.0053	0.0023	ns	0.0034	0.0014	ns	0.0021	0.0082	0.0336	0.0004	0.0163	ns	0.0002	ns	0.0017	ns	ns	0.0271	ns	ns	0.0342	< 0.0001	0.0116
CI-Med vs. Neg-USA	0.0126	ns	0.0002	0.0013	0.0129	ns	0.0214	0.005	0.0143	ns	ns	ns	ns	0.0136	ns	ns	< 0.0001	ns	0.0055	0.0021	ns	ns	ns	ns	ns	ns	ns	0.0465	ns	ns	ns	ns	ns	ns	ns	ns	ns	ns	ns	ns	ns	ns	ns	ns	ns	ns	ns	ns	ns
CI-Heavy vs. Neg-BZL	ns	0.0197	ns	ns	ns	ns	0.0006	0.005	ns	ns	ns	ns	ns	ns	0.0014	ns	0.0227	0.0123	0.032	0.0364	ns	ns	0.0276	ns	ns	0.0022	0.0002	0.0005	0.0098	0.0004	ns	0.0063	0.0024	< 0.0001	0.0038	0.0057	0.0156	0.0453	0.0079	0.0027	0.0019	ns	ns	0.0139	0.0013	0.0006	0.007	0.0001	0.0037
CI-Heavy vs. Neg-USA	0.0004	ns	0.0005	< 0.0001	0.0014	ns	0.0002	0.0047	ns	ns	ns	0.0071	ns	0.0018	ns	ns	0.0007	ns	0.0005	0.0001	ns	ns	0.0042	ns	ns	ns	ns	0.0128	ns	0.0305	ns	ns	ns	0.0011	ns	ns	ns	ns	ns	0.0371	ns	ns	ns	ns	ns	ns	ns	ns	ns
Neg-BZL vs. Neg-USA	ns	ns	ns	ns	ns	ns	ns	ns	ns	ns	ns	ns	ns	ns	ns	ns	ns	ns	ns	ns	ns	ns	ns	ns	ns	ns	ns	ns	ns	ns	ns	ns	ns	ns	ns	ns	ns	ns	ns	ns	ns	ns	ns	ns	ns	ns	ns	ns	ns
[truncated: 47 more columns]
