# Supplementary material for: An Immunomics Approach to Schistosome Antigen Discovery: Antibody Signatures of Naturally Resistant and Chronically Infected Individuals from Endemic Areas
Source: PLoS Pathog. 2014 Mar 27;10(3):e1004033. doi: 10.1371/journal.ppat.1004033 (PMC3968167; doi:10.1371/journal.ppat.1004033)
Supplement: Table S5 — Spearman correlations between isotype/subclass specific antibody responses. (XLSX) [file ppat.1004033.s011.xlsx]

## Sheet: Plan1
Speaman Correlation - r values
	PR				CI-Light				CI-Mod				CI-Heavy
	IgG1	IgG3	IgG4	IgE	IgG1	IgG3	IgG4	IgE	IgG1	IgG3	IgG4	IgE	IgG1	IgG3	IgG4	IgE
IgG1	x	0.4639	0.3446	0.3149	x	0.4529	0.1469	0.2371	x	0.4819	0.3132	0.2801	x	0.5181	0.4131	0.3263
IgG3		x	0.7268	0.7037		x	0.7502	0.7355		x	0.7937	0.7707		x	0.8359	0.7522
IgG4			x	0.8385			x	0.8684			x	0.9044			x	0.7897
